# Supplementary material for: Enhancing Athlete Resilience: Preliminary Validation of the Sports Mind Inventory and the Impact of Yoga of Immortals on Sports-Related Stress
Source: Behav Sci (Basel). 2025 Oct 12;15(10):1385. doi: 10.3390/bs15101385 (PMC12562012; doi:10.3390/bs15101385)
Supplement: Supplementary file 1 [file behavsci-15-01385-s001.zip]

Archive with 2 entries (2 files):
- Supplementary Information_EFA and CFA.pdf
- Supplimantary Info_Dewan Sports Mind Inventory.pdf
